# Supplementary material for: The Barley Glycosyltransferase Gene KOB1 Implicated in β-Glucan Biosynthesis by a Genome-Wide Association Study
Source: Plants (Basel). 2025 Oct 26;14(21):3269. doi: 10.3390/plants14213269 (PMC12610209; doi:10.3390/plants14213269)
Supplement: Supplementary file 1 [file plants-14-03269-s001.zip]

Archive with 2 entries (2 files):
- Supplementary data.xlsx
- Supplementary Fig.pdf
