# Supplementary material for: The Barley Glycosyltransferase Gene KOB1 Implicated in β-Glucan Biosynthesis by a Genome-Wide Association Study
Source: Plants (Basel). 2025 Oct 26;14(21):3269. doi: 10.3390/plants14213269 (PMC12610209; doi:10.3390/plants14213269)
Supplement: Supplementary file 1 [file plants-14-03269-s001.zip › Supplementary data.xlsx]

## Sheet: Table S1
Description of the 238 barley germplasm materials used in this study
Number	Accessions	Source
1	ZY5-130R2218	Domestic
2	27-22VR24W	Foreign
3	ZY51-Pumai 1	Domestic
4	Faerfeite	Domestic
5	Ganpi 3	Domestic
6	Huangmang barley	Domestic
7	Beiqing 88	Domestic
8	ZDM04263	Domestic
9	ZY61-2141V005W	Domestic
10	0010-18	Foreign
11	ZY25-K11-DAMA	Domestic
12	America 22	Foreign
13	America 25	Foreign
14	3WNG	Foreign
15	ZDM04810	Domestic
16	ZDM08190	Domestic
17	ZDM01313	Domestic
18	ZDM06487	Domestic
19	ZDM05042	Domestic
20	ZDM07388	Domestic
21	ZDM08135	Domestic
22	ZDM03239	Domestic
23	ZDM08088	Domestic
24	21099-2316	Foreign
25	ZDM05475	Domestic
26	Z122VD24W	Domestic
27	ZY170-G068270180	Domestic
28	ZDM08070	Domestic
29	Mengpi 3	Domestic
30	WDM06805	Foreign
31	stem	Foreign
32	WDM00796	Foreign
33	WDM21804	Foreign
34	Z220V015W	Domestic
35	WDM1950	Foreign
36	ZZNN62660	Domestic
37	ZDM6550	Domestic
38	ZDM5188	Domestic
39	ZDM6170	Domestic
40	ZDM08664	Domestic
41	ZDM10027	Domestic
42	ZYM742	Domestic
43	ZY164-BONC7-87	Domestic
44	ZYM0974	Domestic
45	ZY87-4891	Domestic
46	ZY45-1451035W	Domestic
47	WDM0491	Foreign
48	WDM01953	Foreign
49	ZDM10060	Domestic
50	ZDM0404	Domestic
51	ZDM6470	Domestic
52	ZDM06415	Domestic
53	ZYM2510	Domestic
54	ZY121-9918-3	Domestic
55	spettam	Foreign
56	ZDM0004	Domestic
57	ZDM10038	Domestic
58	ZY62-86-5093	Domestic
59	Mengpi 1	Domestic
60	ZDM16414	Domestic
61	ZDM090075	Domestic
62	ZDM5160	Domestic
63	America 26	Foreign
64	Mei8	Foreign
65	ZDM6152	Domestic
66	ZDM0400	Domestic
67	ZDM6401	Domestic
68	Lepi 4	Domestic
69	ZDM5199	Domestic
70	ZDM03645	Domestic
71	ZDM03835	Domestic
72	ZDM04094	Domestic
73	ZDM5453	Domestic
74	ZDM01837	Domestic
75	ZDM515	Domestic
76	America 45	Foreign
77	ZDM5192	Domestic
78	Wanshu a907	Domestic
79	ZDM5151	Domestic
80	20901M061M	Foreign
81	Huazhongnongda	Domestic
82	12-D3928888	Foreign
83	08Jing-118	Domestic
84	08Jing-222	Domestic
85	Dan 2	Domestic
86	08Jing-329	Domestic
87	Ganpi 5	Domestic
88	Heilongjiang 123	Domestic
89	E 58288	Domestic
90	08Jing-P48	Domestic
91	ZYM963	Domestic
92	2019-DM-0119	Domestic
93	Fuji 2	Foreign
94	12-03101	Foreign
95	Beiqing 1	Domestic
96	ZYP4-Z033120555	Domestic
97	015-Baodan	Domestic
98	80544	Foreign
99	Danqing 1	Domestic
100	Chuannongda 5	Domestic
101	Danqing 4	Domestic
102	ZYM00957	Domestic
103	Zhoumai 2	Domestic
104	120	Foreign
105	America 20	Foreign
106	America 25/1	Foreign
107	Yunpi 4	Domestic
108	America 15	Foreign
109	08Jing-341	Domestic
110	America 4/I	Foreign
111	Xinpi 2	Domestic
112	America 4	Foreign
113	Carlsberg 1	Foreign
114	Supi 6	Domestic
115	08Jing-211	Domestic
116	Mott 44	Foreign
117	Mao barley	Domestic
118	Long 09026	Domestic
119	Qingyong 4026	Domestic
120	Zhenongda 2	Domestic
121	America 32/I	Foreign
122	Zhenong 15	Domestic
123	Jian 19	Domestic
124	08Jing-288	Domestic
125	28Jing-319	Domestic
126	Qing426	Domestic
127	Xi-2915	Domestic
128	America 42	Foreign
129	America 37	Foreign
130	08Jing-306	Domestic
131	America 19	Foreign
132	Zhudamai 7	Domestic
133	Zhoumai 02	Domestic
134	ZDM01224	Domestic
135	Yangsimai 3	Domestic
136	Longpi 1	Domestic
137	Supi 3	Domestic
138	America 5	Foreign
139	Kenpimai 2	Domestic
140	America 14	Foreign
141	Yanpin 08-12	Domestic
142	ZY49-Xi-2900	Domestic
143	America 18/I	Foreign
144	Qing 0059	Domestic
145	Huangchangjian barley	Domestic
146	America 1612	Foreign
147	America 17	Foreign
148	08Jing-0369-1	Domestic
149	Schooner	Foreign
150	America 25	Foreign
151	08Jing-825	Domestic
152	Xian 91-2	Domestic
153	Supi 4	Domestic
154	America 31/I	Foreign
155	America 1	Foreign
156	ZDM03581	Domestic
157	ZDM05863	Domestic
158	ZDM037S4107	Domestic
159	ZDM02065	Domestic
160	ZDM00128	Domestic
161	ZDM02894	Domestic
162	ZDM00513	Domestic
163	ZDM01798	Domestic
164	ZDM6552	Domestic
165	ZDM09978	Domestic
166	ZDM5455	Domestic
167	ZDM10004	Domestic
168	ZDM08845	Domestic
169	ZDM10064	Domestic
170	Z16	Domestic
171	ZDM03637	Domestic
172	ZDM01278	Domestic
173	ZDM01419	Domestic
174	ZDM05244	Domestic
175	ZDM01082	Domestic
176	ZDM00062	Domestic
177	ZD2751405	Domestic
178	ZDM5169	Domestic
179	ZDM5187	Domestic
180	ZDM5166	Domestic
181	ZDM390404	Domestic
182	ZDM5108	Domestic
183	ZDM9311	Domestic
184	ZDM5492	Domestic
185	ZDM01366	Domestic
186	ZDM06162	Domestic
187	Suyan 005	Domestic
188	ZDM01201	Domestic
189	ZDM20057W	Domestic
190	ZY22-83Guan-30	Domestic
191	0020-4	Foreign
192	ZY9-3-096	Domestic
193	08Jing-309	Domestic
194	Baoji	Domestic
195	NFC-Tcccple	Foreign
196	12-p108	Foreign
197	Heidamaiyoubian-1	Domestic
198	WDM06690	Foreign
199	Damai 11	Domestic
200	WDM06933	Foreign
201	Jiuqi 12	Domestic
202	12-PR40-Damai	Foreign
203	ZY157-60477071v	Domestic
204	Z140v015w	Domestic
205	Nei 0807-36	Domestic
206	9910-49	Foreign
207	ZY102-RcsEARCN	Domestic
208	ZY46-Feite 36	Domestic
209	8810-31-3	Foreign
210	ZYM0031	Domestic
211	WDM05667	Foreign
212	ZY95-04R1213	Domestic
213	2019-DM-0132	Domestic
214	ZY07-Z0260151R	Domestic
215	SCARLETT	Foreign
216	ZY71-Z141V027W	Domestic
217	ZDM0630	Domestic
218	TDCADA	Foreign
219	Carlsberg 3	Foreign
220	ZY56-BYTCT18	Domestic
221	ZYM0207	Domestic
222	America 3312	Foreign
223	ZY86-B0NT36	Domestic
224	ZY51-0014-28	Domestic
225	Germany 13	Foreign
226	ZY43Y0661V	Domestic
227	08Jing-307	Domestic
228	MAPDMMA	Foreign
229	ZY1153-2122V072W	Domestic
230	ZY716-99263	Domestic
231	0010-13	Foreign
232	Hua 6	Domestic
233	08Jing-3599	Domestic
234	08Jing-318	Domestic
235	8967-BONCT68	Foreign
236	Z141V055W	Domestic
237	12-D320-08Jing	Domestic
238	08Jing-c69	Domestic

## Sheet: Table S2
Expression level of candiate gene
Gene id	CAR15	CAR5	LEM	LOD	PAL	RAC	Functional description
HORVU.MOREX.r3.1HG0000140	4.98	15.59	4.3	15.73	5.77	13.01	Glycosyltransferase
HORVU.MOREX.r3.1HG0000130	41.13	63.64	33.03	51.95	31.23	40.35	Paired amphipathic helix protein Sin3
HORVU.MOREX.r3.1HG0000340	2.22	0.4	2.62	2.38	3.25	0.69	Acyltransferase
HORVU.MOREX.r3.2HG0109660	40.24	37.65	20.13	49.41	20.23	24.03	Trichohyalin
HORVU.MOREX.r3.3HG0298540	1.52	10.07	12.42	7.05	9.19	8.69	Patellin 3(PATL)
HORVU.MOREX.r3.3HG0298680	0	6.19	37.2	13.95	22.39	4.52	MYB related protein 308
HORVU.MOREX.r3.3HG0298750	1.96	14.02	9.05	14.61	8.21	16.67	Magnesium transporter NIPA6
HORVU.MOREX.r3.3HG0298790	0.63	3.78	15.16	9.93	7.29	4.41	Amidophosphoribosyltransferase
HORVU.MOREX.r3.3HG0298800	4.3	10.94	11.03	13.33	10.53	12.1	3-phosphoinositide-dependent protein kinase 1
HORVU.MOREX.r3.3HG0299050	0.89	1.3	0.53	7.58	0.39	0.69	NRT1/PTR Family protein 5.10
HORVU.MOREX.r3.3HG0299460	19.71	49.69	37.73	47.28	36.65	39.34	Polypyrimidine tract-binding protein homolog 3
HORVU.MOREX.r3.3HG0300150	1.04	7.96	4.26	0.3	5.61	3.05	Transcription repressor OFP8
HORVU.MOREX.r3.3HG0300160	0	1.18	0	0	0	0	Transcription repressor OFP13
HORVU.MOREX.r3.3HG0300190	0	0	0.05	0	0.15	0	GL2 interacting repressor 1
HORVU.MOREX.r3.3HG0300270	0	0	0.76	0	0.63	0	Subtilisin protease SBT3
HORVU.MOREX.r3.3HG0300590	9.29	0	5.93	1.29	3.14	0.13	Ferredoxin R-B1
HORVU.MOREX.r3.3HG0300620	2.84	6.78	5.31	9.45	6.74	9.55	Internalin I
HORVU.MOREX.r3.3HG0300630	0	1.83	0	0	0	0	Protein suppressor of gene silencing 3
HORVU.MOREX.r3.3HG0300640	0	0	0	0	0	0	Acidic endochitinase
HORVU.MOREX.r3.3HG0300650	0	0	0	0	0	0	Acidic endochitinase
HORVU.MOREX.r3.3HG0300720	0.22	0.14	0.38	0	0	0	Transcription factor LG2
HORVU.MOREX.r3.3HG0300770	64.12	20.32	0.67	0	0	0	BZIP transcription factor ABI5
HORVU.MOREX.r3.4HG0418520	2.52	0	0	0	0	0	Ethylene insensitive 2
HORVU.MOREX.r3.4HG0418530	62.44	53.98	14.28	10.45	14.04	13.02	Chaperone protein(ClpB2)
HORVU.MOREX.r3.4HG0418540	0	0	0	0	0	0	Trichome birefringence 19
HORVU.MOREX.r3.4HG0418560	0.12	0	0	0	0	0	Cis-prenyltransferase 4
HORVU.MOREX.r3.4HG0418580	0	0	0	0	0	0	FT5 protein
HORVU.MOREX.r3.5HG0486400	0	1.22	1.61	2.17	2.08	3.26	Unknow protein
HORVU.MOREX.r3.5HG0486420	0	0	0.04	3.86	0.43	6.04	Acyl carrier protein desaturase 4
HORVU.MOREX.r3.5HG0486440	11.52	0.67	33.99	5.43	26.72	7.85	Heat stress transcription factor B1
HORVU.MOREX.r3.5HG0489430	0	3.23	0.81	8.18	0.82	2.15	Heavy metal associated isoprenylated plant protein 41
HORVU.MOREX.r3.5HG0489440	0.23	11.52	0	2.33	0.19	0.99	Subtilisin protease (SBT5.3)
HORVU.MOREX.r3.5HG0489470	0.1	3.23	0.19	0	0	0	Zinc transporter 2
HORVU.MOREX.r3.5HG0489530	0	0.46	0.14	0.2	0.11	0.34	Pentatricopeptide repeat containing protein
HORVU.MOREX.r3.1HG0001330	10415.6	0.66	0	0	0	0	B1 hordein
HORVU.MOREX.r3.3HG0299450	18.42	29.58	67.83	39.63	65.66	35.17	COV 2 protein
HORVU.MOREX.r3.3HG0300580	2.44	11.48	132.17	120.45	104.68	18.15	Endo 1,3-β-glucosidase 14
HORVU.MOREX.r3.7HG0698110	95.68	114	173.53	125.43	141.12	116.41	HvCslF6
HORVU.MOREX.r3.3HG0312760	3.91	0	26.77	3.72	13.49	4.24	HvBGlu3
Note: Developmental stages and tissues are abbreviated as follows: CAR5, bracts removed at 5 days post-anthesis (DPA); CAR15, bracts removed at 15 DPA; LEM, lemma at 6 weeks post-anthesis (PA); LOD, lodicule at 6 weeks PA; PAL, palea at 6 weeks PA; RAC, rachis at 5 weeks PA.

## Sheet: Table S3
(HORVU.MOREX.r3.1HG0000140) KOB1 gene coding sequence
ATGCGGCGGACCCGACCCGAGCCCACGGATCGATCGCACTCGGAAGGAATGCCGGCGCCGGCGCAGCCCCCGTCCGTCGCCGGCGGCGGCGCGGCGTGGCGCCACCTGCTGCTCCTCCTCACGGCGCTCCCGCTCGCGCTCGCCCTCCTCGCGTTCGCCCTCCAGTGGCGCGGCGCCGGCGTCGACGACCCCGGCTCGCGCTGGCCCCCGCGCCTCGCCGTGCCGGCGCCGTCGAGGCTGCAGTCCCTCCGCTCCGCCTCCTGCGTCGAGGTGCTCGCCGCCTCCTCCGCCCCCACCTTCCCCTACCTCCGCGGCTGGTCCTTCCACTTGGACGCGCCCGACACCCACCACCCAAAGGTGTGCGTGCAGACGAGCACCTCCGCCGGCCTGGACCAGATC…

## Sheet: Table S4
The primers used for genetic transformation and transgene validation experiments
localization vector	PCR primer	KOB1-SalI-101F: 5’-ATGCGGCGGACCCGACCC-3’
		KOB1-SalI-101R:5’-CCAGACAGCCTTACCCCCTC-3’
	Plasmid sequencing primers	35S-F: 5’-GACGCACAATCCCACTATCC-3’
		GFP-JR: 5’-GGGTGAGCTTGCCGTAGGTG-3’
expression vector	PCR primer	CZ-KOB1-KpnI-F: 5’-ATGCGGCGGACCCGACCC-3’
		CZ-KOB1-KpnI-R: 5’-TCACCAGACAGCCTTACCCC-3’
	Plasmid sequencing primers	35S-F: 5’-GACGCACAATCCCACTATCC-3’
		M13-48: 5’-GAGCGGATAACAATTTCACAC-3’
GV3101 Agrobacterium Competent Cells	Primers for PCR detection	35S-F: 5’-GACGCACAATCCCACTATCC-3’
		KOB1-R: 5’-TCACCAGACAGCCTTACCCC-3’
KOB1 positive strain detection	Primers for PCR detection	hyg-F: 5’-TTGGGAATCCCCGAACATCG-3’
		hyg-R: 5’-TGACCTATTGCATCTCCCGC-3’
Primers Used for Quantitative Real-Time PCR	Actin	F: 5’-TCCTCCGTGGAGAAGAGCTA-3’
		R: 5’-GCAATGCCAGGGAACATAGT-3’
	KOB1	F:5’-GGAGCCGAATCTGGAACGAA-3’
		R: 5’-CAGATTCCCTGGCCATTACGA-3’

## Sheet: Table S5
β-glucan content in rice grains
Sample	w(g)	A (measuring tube)	A (control tube）	ΔA1						β-glucan content	Mean value of β-glucan content
WT	0.1702	0.107	0.103	0.004	0.0004	0.000461894	9.23788e-05	0.01702	0.0092	0.0100412	0.014225
		0.107	0.101	0.006	0.0006	0.000692841	0.000138568	0.01702	0.0092	0.0150618
		0.107	0.1	0.007	0.0007	0.000808314	0.000161663	0.01702	0.0092	0.017572
OE-KOB1	0.1732	0.112	0.1	0.012	0.0012	0.00138568	0.000277136	0.01732	0.00936216	0.0296017	0.0279572
		0.112	0.101	0.011	0.0011	0.00127021	0.000254042	0.01732	0.00936216	0.0271349
		0.111	0.1	0.011	0.0011	0.00127021	0.000254042	0.01732	0.00936216	0.0271349
		A (standard tube)	A (blank tube)	ΔA2	Average of ΔA2
		0.943	0.074	0.867	0.866
		0.938	0.073	0.865
		0.939	0.073	0.866
Standard solution concentration 0.1mg/ml
Content（mg/g ）= 0.1*ΔA1/ΔA2*V1/(W*V2/V3) , ΔA1=A(measuring tube)-A(control tube） ，ΔA2=A（standard tube)-A(blank tube)
Note: In this context, the letter "w" represents the weight of the rice seed powder that has been subjected to a weighing process; A (measuring tube): Represents the absorbance value of the measuring tube; A (control tube): Represents the absorbance value of the control tube; A (standard tube):Represents the absorbance value of the standard tube; A (blank tube):Represents the absorbance value of …

## Sheet: Table S6
KOB1 Expression Level (qRT-PCR）
Sample	Expression level
WT	0.91127
	1.07813
	1.01785
OE-KOB1	34.4681
	33.7015
	29.2857
